# Supplementary material for: Molecular Characterization of a Date Palm Vascular Highway 1-Interacting Kinase (PdVIK) under Abiotic Stresses
Source: Genes (Basel). 2020 May 19;11(5):568. doi: 10.3390/genes11050568 (PMC7288329; doi:10.3390/genes11050568)
Supplement: Supplementary file 1 [file genes-11-00568-s001.zip]

Archive with 7 entries (5 files):
- supplementary/
- supplementary/Supplemetary figures (29-4-20).pdf
- supplementary/Supplimentary Table/
- supplementary/Supplimentary Table/Table S1.xlsx
- supplementary/Supplimentary Table/Table S2.xlsx
- supplementary/Supplimentary Table/Table S3.xlsx
- supplementary/Supplimentary Table/Table S4.xlsx
