# Supplementary material for: Molecular Characterization of a Date Palm Vascular Highway 1-Interacting Kinase (PdVIK) under Abiotic Stresses
Source: Genes (Basel). 2020 May 19;11(5):568. doi: 10.3390/genes11050568 (PMC7288329; doi:10.3390/genes11050568)
Supplement: Supplementary file 1 [file genes-11-00568-s001.zip › supplementary/Supplimentary Table/Table S1.xlsx]

## Sheet: Sheet1
Table S1: Oligonucleotides used in this study.
Primer name	Sequence (5' to 3')
VIK Forward	GGGGACAAGTTTGTACAAAAAAGCAGGCTTCATGAGCAG
VIK Reverse	GGGGACCACTTTGTACAAGAAAGCTGGGTTTTACAAAATG
35S Promoter Forward	CAAGACCCTTCCTCTATATAAG
OSC Terminator Reverse	CGCATATCTCATTAAAGCAG
VIKGFP Forward	ATGAGCAGCGGCGGGGAGGAGG
VIKGFP Reverse	CGGGATCCCTACAGCTTCTCCTTGATTCTTTC
VIKIntein Forward	CATGCCATGGATGAGCAGCGGCGGGGA
VIKIntein Reverse	CGGGATCCCTACAGCTTCTCCTTGATTCTTTC
