# Supplementary material for: Molecular Characterization of a Date Palm Vascular Highway 1-Interacting Kinase (PdVIK) under Abiotic Stresses
Source: Genes (Basel). 2020 May 19;11(5):568. doi: 10.3390/genes11050568 (PMC7288329; doi:10.3390/genes11050568)
Supplement: Supplementary file 1 [file genes-11-00568-s001.zip › supplementary/Supplimentary Table/Table S3.xlsx]

## Sheet: Sheet1
Table S3: Abiotic stress-responsive kinases in the date palm.
Transcript ID	Protein ID	Name	Abbreviation
XM_008796656.1	XP_008794878.1	calcineurin B-like protein 1	PdCNBL1
XM_008804954.2	XP_008809614.1	calcineurin B-like protein 3 isoform X2	PdCNBL3 X2
XM_008811392.3	XP_008782997.1	calcineurin B-like protein 3 isoform X3	PdCNBL3 X3
XM_008784775.3	XP_008803176.1	calcineurin B-like protein 3 isoform X1	PdCNBL3 X1
XM_008797236.3	XP_008795458.1	calcineurin B-like protein 7 isoform X1	PdCNBL7 X1
XM_008801380.2	XP_008799602.1	calcineurin B-like protein 7 isoform X2	PdCNBL7 X2
XM_008801381.3	XP_008799603.1	calcineurin B-like protein 7 isoform X3	PdCNBL7 X3
XM_017844221.1	XP_017699710.1	calcineurin B-like protein 9 isoform X3	PdCNBL9 X3
XM_008799542.3	XP_008797764.1	calcineurin B-like protein 9 isoform X1	PdCNBL9 X1
XM_008799543.3	XP_008797765.1	calcineurin B-like protein 9 isoform X2	PdCNBL9 X2
XM_008796259.3	XP_008794481.1	CBL-interacting protein kinase 23 isoform X1	PdCIPK23 X1
XM_008796260.3	XP_008794482.1	CBL-interacting protein kinase 23 isoform X2	PdCIPK23 X2
XM_008813729.2	XP_008811951.1	CBL-interacting protein kinase 32 isoform X1	PdCIPK32 X1
XM_008813730.2	XP_008811952.1	CBL-interacting protein kinase 32 isoform X2	PdCIPK32 X2
XM_008813731.3	XP_008811953.1	CBL-interacting protein kinase 32 isoform X3	PdCIPK32 X3
XM_008807353.3	XP_008805575.1	CBL-interacting protein kinase 9 isoform X1	PdCIPK9 X1
XM_008807355.3	XP_008805577.1	CBL-interacting protein kinase 9 isoform X2	PdCIPK9 X2
XM_008782364.3	XP_008780586.1	chitin elicitor receptor-like protein kinase 1	PdCERK1
XM_008778211.1	XP_008776433.1	cysteine-rich receptor-like protein kinase 10 isoform X1	PdCRK10 X1
XM_008778212.1	XP_008776434.1	cysteine-rich receptor-like protein kinase 10 isoform X2	PdCRK10 X2
XM_008778982.1	XP_008777204.1	cysteine-rich receptor-like protein kinase 10 isoform X3	PdCRK10 X3
XM_008784339.1	XP_008782561.1	cysteine-rich receptor-like protein kinase 10 isoform X4	PdCRK10 X4
XM_008795404.2	XP_008793626.1	cysteine-rich receptor-like protein kinase 10 isoform X5	PdCRK10 X5
(XM_008815040.3	XP_008813262.1	cysteine-rich receptor-like protein kinase 2	PdCRK2
XM_008790029.3	XP_017700073.1	integrin-linked protein kinase 1	PdILK1
XM_017844584.1	XP_008788251.1	integrin-linked protein kinase 1 isoform X1	PdILK1 X1
XM_008802750.3	XP_008800972.1	integrin-linked protein kinase 1 isoform X2	PdILK1 X2
XM_008786190.3	XP_008784412.1	mitogen-activated protein kinase 10-like isoform X1	PdMAPK10 X1
XM_008786191.3	XP_008784413.1	mitogen-activated protein kinase 10-like isoform X2	PdMAPK10 X2
XM_008782736.3	XP_008780958.1	mitogen-activated protein kinase 1-like isoform X1	PdMAPK1 X1
XM_008782882.2	XP_008781104.1	mitogen-activated protein kinase 1-like isoform X2	PdMAPK1 X2
XM_008792914.2	XP_008791136.1	mitogen-activated protein kinase 4 isoform X1	PdMAPK4 X1
XM_008792915.3	XP_008791137.1	mitogen-activated protein kinase 4 isoform X2	PdMAPK4 X2
XM_008792917.1	XP_008791139.1	mitogen-activated protein kinase 4 isoform X3	PdMAPK4 X3
XM_008784173.3	XP_008782395.1	mitogen-activated protein kinase 9-like isoform X1	PdMAPK9 X1
XM_008784174.1	XP_008782396.1	mitogen-activated protein kinase 9-like isoform X2	PdMAPK9 X2
XM_008812624.3	XP_008810846.1	serine/threonine-protein kinase AtPK2/AtPK19-like isoform X1	PdPK2/PdPK19 X1
XM_026802608.1	XP_026658409.1	serine/threonine-protein kinase AtPK2/AtPK19-like isoform X2	PdPK2/PdPK19 X2
XM_008790461.3	XP_008788683.1	serine/threonine-protein kinase BSK2 isoform X1	PdBSK2 X1
XM_008801138.3	XP_008799360.1	serine/threonine-protein kinase BSK2 isoform X2	PdBSK2 X2
XM_017841135.2	XP_017696624.1	serine/threonine-protein kinase BSK3 isoform X1	PdBSK3 X1
XM_026804019.1	XP_026659820.1	serine/threonine-protein kinase BSK3 isoform X2	PdBSK3 X2
XM_008803150.3	XP_008801372.1	serine/threonine-protein kinase BSK5-like	PdBSK5
XM_008811351.3	XP_008809573.1	vascular highway 1-intercating kinase	PdVIK
XM_008788447.3	XP_008786667.1	serine/threonine-protein kinase/endoribonuclease IRE1a isoform X1	PdIRE1a X1
XM_026803791.1	XP_026659592.1	serine/threonine-protein kinase/endoribonuclease IRE1a isoform X2	PdIRE1a X2
XM_008788445.3	XP_008786669.1	serine/threonine-protein kinase/endoribonuclease IRE1a isoform X3	PdIRE1a X3
XM_008814734.3	XP_008812956.1	shaggy-related protein kinase alpha isoform X1	PdSKa X1
XM_008779870.2	XP_008778092.1	shaggy-related protein kinase alpha-like 1	PdSKa like 1
XM_008782967.3	XP_008781189.1	shaggy-related protein kinase alpha-like 2	PdSKa like 2
XM_008795082.2	XP_008793304.1	shaggy-related protein kinase alpha-like 3	PdSKa like 3
XM_008814510.2	XP_008812732.1	SNF1-related protein kinase catalytic subunit alpha KIN10 isoform X1	PdSnRKa X1
XM_008814535.1	XP_008812757.1	SNF1-related protein kinase catalytic subunit alpha KIN10 isoform X2	PdSnRKa X2
