# Supplementary material for: Molecular Characterization of a Date Palm Vascular Highway 1-Interacting Kinase (PdVIK) under Abiotic Stresses
Source: Genes (Basel). 2020 May 19;11(5):568. doi: 10.3390/genes11050568 (PMC7288329; doi:10.3390/genes11050568)
Supplement: Supplementary file 1 [file genes-11-00568-s001.zip › supplementary/Supplimentary Table/Table S4.xlsx]

## Sheet: Sheet1
Table S4: Moisture, temperature, and electrical conductivity (EC) of the soil of the pots after treatments. Values represent the mean ± SD of three independent replicates.
Treatment	Moisture (mm)	Temperature (oC)	Electrical Conductivity (dS/m)
Control	9.12 ± 0.28	22.53 ± 0.088	0.63 ± 0.176
Salinity	15.21 ± 0.86	22.83 ± 0.067	45.50 ± 1.40
Drought	0.20 ± 0.03	23.00 ± 0.058	2.13 ± 0.145
